# Supplementary material for: Schistosome Feeding and Regurgitation
Source: PLoS Pathog. 2014 Aug 14;10(8):e1004246. doi: 10.1371/journal.ppat.1004246 (PMC4133383; doi:10.1371/journal.ppat.1004246)
Supplement: Table S1 — Dynamics of blood feeding in intravascular schistosomes. (XLSX) [file ppat.1004246.s001.xlsx]

## Sheet: Sheet1
Parameter	male	female	Reference/Footnote
Erythrocytes ingested per hour	39000	330000	1
Volume of blood ingested per day (nl)	105	880	1
Volume of plasma fluid ingested per day (nl)	58	484	(a)
Erythrocyte equivalents per worm at steady state	105000	1392000	1
Worm dry weight (µg)	95	40	2 & (b)
Worm wet weight (µg)	385	151	(b)
Body volume (wet weight - dry weight; nl)	290	111
Gut volume (nl)	7.5	15	(c)
Protein and heme
Protein content (µg)	41.75	19.25	3
Hemoglobin ingested per day (µg) @ 15.7pg/erythrocyte	14.7	124	4 & (d)
Total protein ingested per day (µg) erythrocytes + plasma	18	186	(e)
Heme ingested per day (µg)	0.56	4.8	(f)
Ratio, protein ingested:dry weight	0.18	4.65
Ratio, protein ingested:protein content	0.43	9.7
Hemozoin content per worm (µg)	0.125	0.375	5
Ratio, heme ingested:hemozoin content	4.48	12.8
Lipids
Total lipid content (µg) @ 27.5% dry weight,	26.1	11	6 to 9
Phospholipid (µg) @ 36.1% of lipid	9.4	4	6 to 9
Triglycerides and FFA (µg) @ 34.7% of lipid	9.1	3.8	6 to 9
Cholesterol + esters (µg) @ 26.34% of lipid	6.9	2.9	6 to 9
Glycolipids (µg) @ 4 % of lipid	1	0.44	6 to 9
Total lipid ingested per day (µg) @ 6µg/ul blood	0.63	5.28	10
Phospholipid (µg) @ 3.04ug/ul blood	0.32	2.67	10
Triglycerides (µg) @ 1.07 ug/ul blood	0.11	0.94	10
Cholesterol (µg) @ 1.6 ug/ul blood	0.17	1.41	10
Lipid ingested per day as % dry weight	0.66	13.2
Glucose and glycogen
Glycogen as % dry weight	10.5	2.83	3
Glucose ingested per day (ug) @ 1µg/µl blood	0.11	0.88	1
Glucose consumed per day (ug)	426	115	11
Lactate secreted per day (ug)	490	139	11
Ratio glucose consumed:dry weight	4.5	2.9
Ratio glucose consumed:glucose ingested	3872	131
(a) Packed cell volume of 45%
(b) R A Wilson, unpublished data
(c) gut as % cross section (Fig 4) x % wet weight, adjusted for gut length
(d) mean of four estimates for Mean Corpuscular Haemoglobin in mice, e.g. ref 4
(e) values from standard blood metrics
(f) MW of heme moiety take as 617.5 Da and Hb as 64,450 Da
References
1) Lawrence, J D et al., (1972) J Parasitol 58: 489-494
2) Lennox RW, Schiller EL (1972) J Parasitol 58: 489-494
3) Mercer JG, Chappell LH (1985) Mol Biochem Parasitol 15: 327-339
4) Reyniers E, et al., (1996) Human Genetics 97: 49-50
5) Kloetzal, K & Lewert, R M (1966) Am J Trop Med Hyg 15: 28-31
6) Naiki, M et al., (1985) Nihon Juigaku Zasshi 47: 777-786
7) Meyer, F et al., (1970) Biochim Biophys Acta 210: 257-266
8) Smith, T M & Brooks, T J (1969) Parasitology 59: 293-298
9) Fried, B et al., (1983) Journal of Chemical Ecology 9: 1483-1489
10) Hurter, P et al., (1970) Pediatrics 46: 259-266
11) Beuding, E (1950) J Gen Physiol 33: 475-495
